# Supplementary material for: Prenatal Vitamins and the Risk of Offspring Autism Spectrum Disorder: Systematic Review and Meta-Analysis
Source: Nutrients. 2021 Jul 26;13(8):2558. doi: 10.3390/nu13082558 (PMC8398897; doi:10.3390/nu13082558)
Supplement: Supplementary file 1 [file nutrients-13-02558-s001.zip]

Archive with 1 entries (1 files):
- nutrients-1277270-supplementary.pdf
